# Supplementary material for: HLA-C*04:01 Affects HLA Class I Heterozygosity and Predicted Affinity to SARS-CoV-2 Peptides, and in Combination With Age and Sex of Armenian Patients Contributes to COVID-19 Severity
Source: Front Immunol. 2022 Feb 3;13:769900. doi: 10.3389/fimmu.2022.769900 (PMC8850920; doi:10.3389/fimmu.2022.769900)
Supplement: Supplementary file 8 [file Table_1.xlsx]

## Sheet: Sheet1
	Females (n=166)		Males (n=133)		Likelihood Ratio P
	OR ± 95% CI	P-value	OR ± 95% CI	P-value
Age (per year)	1.10(1.07±1.12)	1.82242e-14	1.05(1.03±1.07)	4.85536e-06	0
Sex	0.10(0.02±0.60)	0.012	9.98(1.66±60.0)	0.012	0.011
Age * Sex	1.04 (1.01±1.07)	0.0074	0.96 (0.93±0.99)	0.0074	0.0069
Table S1. Results of ordinary logistic regression model of demographics (only asymptomatic hospital staff (n=75) and patients with mild/moderate (n=102) and severe COVID-19 (n=122) manifestation are included).
