# Supplementary material for: HLA-C*04:01 Affects HLA Class I Heterozygosity and Predicted Affinity to SARS-CoV-2 Peptides, and in Combination With Age and Sex of Armenian Patients Contributes to COVID-19 Severity
Source: Front Immunol. 2022 Feb 3;13:769900. doi: 10.3389/fimmu.2022.769900 (PMC8850920; doi:10.3389/fimmu.2022.769900)
Supplement: Supplementary file 9 [file Table_2.xlsx]

## Sheet: Sheet1
Loci	Alleles	OR (±95% CI)	P
A	02:01	1.1 (0.88-1.38)	0.420494
A	24:02	0.95 (0.75-1.20)	0.66
A	01:01	0.87 (0.66-1.16)	0.347
A	03:01	0.95 (0.71-1.26)	0.705
A	11:01	0.92 (0.66-1.29)	0.622
A	03:02	1.3 (0.92-1.84)	0.139
A	26:01	1.21 (0.83-1.76)	0.332
B	51:01	0.78 (0.60-1.02)	0.069
B	35:01	0.95 (0.69-1.30)	0.719
B	44:02	1.27 (0.91-1.77)	0.16
B	18:01	1.31 (0.93-1.84)	0.117
B	49:01	1.07 (0.76-1.52)	0.685
B	38:01	0.99 (0.67-1.45)	0.945
B	50:01	0.97 (0.66-1.43)	0.886
C	04:01	0.96 (0.78-1.18)	0.681
C	07:01	1.05 (0.81-1.36)	0.725
C	12:03	1.06 (0.81-1.39)	0.649
C	06:02	1.04 (0.80-1.36)	0.769
C	07:02	1.01 (0.72-1.42)	0.959
C	16:04	1.41 (0.96-2.08)	0.083
DRB1	11:04	0.97 (0.77-1.23)	0.819
DRB1	11:01	0.99 (0.74-1.33)	0.968
DRB1	07:01	0.93 (0.68-1.27)	0.631
DRB1	03:01	0.96 (0.69-1.32)	0.786
DRB1	04:04	1.53 (1.06-2.20)	0.024
DRB1	04:02	1.05 (0.72-1.53)	0.796
DRB1	04:03	0.81 (0.56-1.18)	0.276
DRB1	15:01	0.91 (0.63-1.31)	0.595
*DQB1	03:01	0.99 (0.82-1.81)	0.882
*DQB1	03:02	1.24 (0.98-1.56)	0.069
*DQB1	05:01	0.94 (0.69-1.27)	0.674
*DQB1	05:03	1.37 (0.97-1.93)	0.073
DPB1	04:01	0.92 (0.78-1.09)	0.335
DPB1	04:02	0.92 (0.74-1.14)	0.428
DPB1	02:01	0.84 (0.67-1.05)	0.129
*Since control were genotyped at the HLA 3-field resolution level, and DQB1*02:01:01G allele comprised of multiple 2-field alleles, including DQB1*02:01 and DQB1*02:02, accurate asignment of those two common alleles was not possible
Table S2. Association of HLA common alleles with susceptibility to COVID-19
