# Supplementary material for: HLA-C*04:01 Affects HLA Class I Heterozygosity and Predicted Affinity to SARS-CoV-2 Peptides, and in Combination With Age and Sex of Armenian Patients Contributes to COVID-19 Severity
Source: Front Immunol. 2022 Feb 3;13:769900. doi: 10.3389/fimmu.2022.769900 (PMC8850920; doi:10.3389/fimmu.2022.769900)
Supplement: Supplementary file 10 [file Table_3.xlsx]

## Sheet: Sheet1
	Females (n=166)		Males (n=133)		Likelihood Ratio P
	OR ± 95% CI	P-value	OR ± 95% CI	P-value
Age (per year)	1.09(1.07±1.12)	1.78769e-13	1.05(1.03±1.07)	5.4e-06	2.2e-19
Sex	0.04(0.01±0.32)	0.0023	23.6(3.09±179)	0.0023	0.002
Age * Sex	1.04(1.01±1.07)	0.015	0.96(0.93±0.99)	0.015	0.014
HLA-C*04:01 (per copy)	2.16(1.17±3.97)	0.014	0.99(0.58±1.67)	0.96	0.063
HLA-C*04:01*Sex	2.18(9.98±4.89)	0.057	0.46(0.20±1.02)	0.057	0.054
Table S3. Results of ordinary logistic regression multivariate model (only asymptomatic hospital staff and patients with mild/moderate and severe COVID-19 manifestation are included).
